# Supplementary material for: Return to Sport After Acromioclavicular Injury: A Systematic Review of Modifiable Factors
Source: J Clin Med. 2025 Oct 28;14(21):7656. doi: 10.3390/jcm14217656 (PMC12608991; doi:10.3390/jcm14217656)
Supplement: Supplementary file 1 [file jcm-14-07656-s001.zip]

Archive with 2 entries (2 files):
- Table S1. ACJ Review PRISMA_2020_checklist.pdf
- Tables S2-S6.pdf
